# Supplementary material for: Speciation trajectories in recombining bacterial species
Source: PLoS Comput Biol. 2017 Jul 3;13(7):e1005640. doi: 10.1371/journal.pcbi.1005640 (PMC5542674; doi:10.1371/journal.pcbi.1005640)
Supplement: S1 Code — (ZIP) [file pcbi.1005640.s009.zip]

Archive with 6 entries (6 files):
- analytical_functions.R
- analytical_run_script.R
- fast_evolution_functions.R
- niche_cluster_run_script.R
- niche_summary_functions.R
- README.txt
