# Supplementary material for: Speciation trajectories in recombining bacterial species
Source: PLoS Comput Biol. 2017 Jul 3;13(7):e1005640. doi: 10.1371/journal.pcbi.1005640 (PMC5542674; doi:10.1371/journal.pcbi.1005640)
Supplement: S1 Code — (ZIP) [file pcbi.1005640.s009.zip › README.txt]

Use "niche_cluster_run_script.R" to start a simulation of sequences in the overlapping habitats model, compute the distances between simulated sequences, and estimate the ecoSNPs in different genes.

Use "analytical_run_script.R" to estimate the parameters that produce a given population structure as a stationary condition.
